# Supplementary material for: Toward One Health: a spatial indicator system to model the facilitation of the spread of zoonotic diseases
Source: Front Public Health. 2023 Jun 29;11:1215574. doi: 10.3389/fpubh.2023.1215574 (PMC10340543; doi:10.3389/fpubh.2023.1215574)
Supplement: Supplementary file 1 [file Data_Sheet_1.ZIP]

Archive with 22 entries (22 files):
- I1.jpeg
- i10.jpeg
- i11.jpeg
- i12.jpeg
- i13.jpeg
- i14.jpeg
- i15.jpeg
- i16.jpeg
- i17.jpeg
- i18.jpeg
- i19.jpeg
- i2.jpeg
- i20.jpeg
- i21.jpeg
- i22.jpeg
- i3.jpeg
- i4.jpeg
- i5.jpeg
- i6.jpeg
- i7.jpeg
- i8.jpeg
- i9.jpeg
